# Supplementary material for: Anaerobic photoinduced Cu(0/I)-mediated Glaser coupling in a radical pathway
Source: Nat Commun. 2023 Oct 24;14:6741. doi: 10.1038/s41467-023-42602-x (PMC10598264; doi:10.1038/s41467-023-42602-x)
Supplement: Supplementary file 3 — Source Data [file 41467_2023_42602_MOESM3_ESM.xls]

## Sheet: THU59-ZhangSQ-Source data-Coord
Column1
Geometrical coordinates of the model complex 2
Cu	-1.64797	3.05049	0
Cu	0.975034	4.06839	-5.665
Cu	-1.72967	3.17609	-3.5827
O	-0.893166	3.06179	-1.7418
N	-1.48837	5.85599	-1.4913
N	2.96563	5.81739	-4.1922
N	-3.02827	4.42809	-0.4544
N	2.24663	3.59469	-4.152
N	-0.372866	1.68109	0.7452
N	-2.35037	3.14339	1.8095
N	2.47763	5.07899	-6.3793
N	-1.59107	5.58069	-3.7899
N	-0.859366	0.0314908	-0.8494
N	0.436934	0.572091	-2.6854
N	-0.0636662	4.69149	-7.2936
N	-0.128966	3.14289	2.5446
N	1.91523	4.20469	-8.4859
N	-4.53027	3.18439	0.9098
N	-1.95207	5.32829	-6.0831
C	-0.457666	2.91579	-5.1577
N	1.86693	1.28589	-4.3696
C	-1.00227	6.19749	-2.7531
C	3.30843	5.78089	-5.5564
C	2.75093	4.65759	-3.4754
C	-1.47017	3.11419	2.8573
C	2.26203	2.38219	-3.5613
C	0.378434	7.46469	-4.194
H	1.06233	8.07999	-4.3348
C	-1.23277	5.93109	-5.0352
C	-4.32557	4.13329	-0.1106
C	-0.00506625	7.16159	-2.903
H	0.382634	7.57929	-2.1697
C	-1.37317	4.92319	-7.2589
C	2.79133	4.96359	-7.6831
C	-0.239666	6.86699	-5.2894
H	0.00423375	7.08769	-6.1599
C	0.429734	2.17659	1.7126
C	-2.79897	5.43769	-1.3377
C	0.0459338	0.622391	0.0156
C	1.33753	0.121291	0.1472
H	1.61963	-0.611809	-0.3502
C	-3.70037	3.16019	2.0234
C	-0.367466	-0.340809	-2.1276
C	3.93653	5.55549	-8.2153
H	4.13743	5.47169	-9.1205
C	3.06863	4.56159	-2.1313
H	3.31933	5.31309	-1.6449
C	0.561634	4.35749	-8.4841
C	-1.57267	4.37439	-9.5795
H	-2.08817	4.24589	-10.342
C	2.67033	2.20589	-2.252
H	2.71643	1.35919	-1.8716
C	3.43373	6.98819	-3.4626
H	4.35603	6.86919	-3.2248
H	2.90943	7.10099	-2.6671
H	3.34443	7.76689	-4.0167
C	4.44633	6.39379	-6.0392
H	4.99493	6.88859	-5.4741
C	4.75293	6.25789	-7.3796
H	5.52633	6.65109	-7.7161
C	-2.29397	0.157391	-0.7086
H	-2.52057	0.198391	0.224
H	-2.72227	-0.602209	-1.1091
H	-2.58937	0.958991	-1.1457
C	-0.211866	4.18789	-9.6526
H	0.190234	3.95339	-10.4572
C	-0.577966	5.93809	-0.3392
H	0.124734	5.29199	-0.4398
H	-1.06567	5.75869	0.4672
H	-0.198466	6.81869	-0.2953
C	1.02683	0.299391	-3.8576
C	1.75093	1.76029	1.8406
H	2.31723	2.16539	2.455
C	-5.40387	4.71249	-0.7781
H	-6.27837	4.46129	-0.5824
C	3.00323	3.32099	-1.5352
H	3.18853	3.24159	-0.6281
C	-3.85267	6.03699	-2.0198
H	-3.68687	6.68579	-2.6653
C	-4.21277	3.12649	3.3163
H	-5.13157	3.11949	3.4626
C	-3.38277	5.11209	-5.8691
H	-3.57627	5.15109	-4.931
H	-3.62967	4.24889	-6.2111
H	-3.88197	5.79149	-6.3281
C	-2.18547	4.74549	-8.4164
H	-3.10497	4.87819	-8.3817
C	2.19563	0.753091	1.0487
H	3.08343	0.480491	1.1073
C	-1.94847	3.09109	4.163
H	-1.35957	3.06849	4.8835
C	0.754734	3.77549	3.5284
H	0.295934	4.50889	3.9472
H	1.54343	4.10099	3.0895
H	1.00273	3.13219	4.1959
C	-0.697266	-1.52181	-2.7274
H	-1.27857	-2.12681	-2.327
C	-5.88717	2.67759	1.078
C	2.54093	3.57369	-9.6764
H	2.62033	4.22399	-10.3786
H	1.99403	2.84409	-9.9763
H	3.41243	3.24539	-9.4441
C	0.752934	-0.887509	-4.5506
H	1.14883	-1.06671	-5.3717
C	-3.33657	3.10239	4.3733
H	-3.66647	3.09429	5.2437
C	-5.13707	5.66219	-1.7327
H	-5.84187	6.05759	-2.1916
C	-0.119166	-1.77731	-3.9709
H	-0.328866	-2.56521	-4.419
C	2.27913	1.22869	-5.7667
H	2.78673	2.01299	-5.9825
H	1.50133	1.18509	-6.3281
H	2.81903	0.447591	-5.9093
C	-1.42227	2.11549	-5.3534
C	-2.31107	1.13269	-5.8618
C	-2.86437	0.107491	-5.0956
H	-2.64317	0.0778908	-4.1922
N	-3.63747	2.76879	-3.234
C	-3.71267	-0.867209	-5.5765
H	-4.03887	-1.54221	-5.0261
C	-2.69997	1.19319	-7.162
H	-2.32307	1.83119	-7.7234
C	-4.04497	-0.788509	-6.8676
H	-4.55307	-1.47321	-7.2571
C	-4.73077	2.44869	-3.3309
C	-6.09847	1.91469	-3.618
H	-6.63277	2.61309	-4.0203
H	-6.51337	1.63679	-2.7988
H	-6.03797	1.17659	-4.2196
C	-3.63197	0.336191	-7.6575
H	-3.99957	0.483291	-8.4987
H	-5.89913	1.94093	1.85394
H	-6.53899	3.48409	1.34179
H	-6.21906	2.23586	0.161689
